# Supplementary material for: The RASA2/RASA3 ortholog RasGAP1 modulates obesity-linked phenotypes and is associated with leptin-analog signaling in Drosophila
Source: Front Endocrinol (Lausanne). 2026 May 20;17:1773383. doi: 10.3389/fendo.2026.1773383 (PMC13229727; doi:10.3389/fendo.2026.1773383)
Supplement: Supplementary file 1 [file DataSheet1.zip]

Archive with 3 entries (2 files):
- Supp files/
- Supp files/SuppFile1_alignment.aln
- Supp files/SuppFile2_tree.treefile
