# Supplementary material for: The RASA2/RASA3 ortholog RasGAP1 modulates obesity-linked phenotypes and is associated with leptin-analog signaling in Drosophila
Source: Front Endocrinol (Lausanne). 2026 May 20;17:1773383. doi: 10.3389/fendo.2026.1773383 (PMC13229727; doi:10.3389/fendo.2026.1773383)
Supplement: Supplementary file 1 [file DataSheet1.zip › Supp files/SuppFile1_alignment.aln]

CLUSTAL O(1.2.4) multiple sequence alignment
sp|Q8MLZ5|GAP2_CAEEL ---------MK-VIDEKPEDEEEEKDSGSKCKTPSSCTKKRVREKEEDLP-PIC--HGWL	47
sp|Q9UJF2|NGAP_HUMAN ------------------------------------------------------------	0
tr|Q0VAV5|Q0VAV5_MOUSE --------MFTGLESDSPLPPED-LD----AVVPVSGAVAGGMLDRILLE-SVCQQQSWV	46
sp|Q22720|GAP1_CAEEL ------------------------------------------------------------	0
tr|A2CE77|A2CE77_DANRE ---------------------------------------------------MAKRSTLFI	9
tr|A0A8V1AL10|A0A8V1AL10_CHICK ---------------------------------------------------MARRSVLSI	9
sp|O43374|RASL2_HUMAN ---------------------------------------------------MAKRSSLYI	9
sp|Q6PFQ7|RASL2_MOUSE ---------------------------------------------------MAKRSSLSI	9
tr|A0A8V0X2V3|A0A8V0X2V3_CHICK ---------------------------------------------------MAKSTSLYC	9
tr|A0A8M2BLQ5|A0A8M2BLQ5_DANRE ---------------------------------------------------MARNTSLYF	9
sp|O95294|RASL1_HUMAN ---------------------------------------------------MAKSSSLNV	9
sp|Q9Z268|RASL1_MOUSE ---------------------------------------------------MAKSGSLSI	9
sp|P48423|GAP1_DROME MLLKKKRYMFDER-DD------------NNINSPVAVEPSSNNNKMADTREVRIEEQLKV	47
tr|E7F916|E7F916_DANRE --------------------------------------------MAVEEEGLRVFQSVKI	16
tr|A0A8V0YV99|A0A8V0YV99_CHICK --MHEMRYFVLFLHQLKVLVGLVFLC--CSSS------VVTHTASDLPLNNSAEGKNYAY	50
sp|Q14644|RASA3_HUMAN ---------------------------------------MAVED-----EGLRVFQSVKI	16
sp|Q60790|RASA3_MOUSE ---------------------------------------MAVEE-----EGLRVFQSVRI	16
tr|A0A8M6Z2T9|A0A8M6Z2T9_DANRE -------------------------------------------MAEDDDTKIRILQSLRG	17
tr|A0A8V1A2B2|A0A8V1A2B2_CHICK ------------------------------------------MAAQDGGDEVRMLQSLRG	18
sp|Q15283|RASA2_HUMAN ---------------MAAA-APAAAA--ASSEAPAASATAEPEAGDQDSREVRVLQSLRG	42
sp|P58069|RASA2_MOUSE ---------------MAAA-AP-AAA--ASPEAPAVSGSADPETGDEDSREVRVLQSLRG	41
sp|Q8MLZ5|GAP2_CAEEL IVC--EGNPTKMM-----NKEVKLPWHAGYCVFEPRQSTMSC----YKQEYPFIA-----	91
sp|Q9UJF2|NGAP_HUMAN ------------------------------------------------------------	0
tr|Q0VAV5|Q0VAV5_MOUSE RVFDVKGPPTHRLSCGQSPYTETTSWERKYCILTDSQLVLLN----KEKEMPVEGQDQQT	102
sp|Q22720|GAP1_CAEEL ------------------------------------------------------------	0
tr|A2CE77|A2CE77_DANRE RIVEGKNLPIKDIT--------GSSDP--YCIVKIDNEAIIRTATIWKTLSPFWGEEYTV	59
tr|A0A8V1AL10|A0A8V1AL10_CHICK RIVEGRNLPAKDIT--------GSSDP--YCIVKIDNEAIVRTATVWKTLSPFWGEEYEV	59
sp|O43374|RASL2_HUMAN RIVEGKNLPAKDIT--------GSSDP--YCIVKVDNEPIIRTATVWKTLCPFWGEEYQV	59
sp|Q6PFQ7|RASL2_MOUSE RIVEGKNLPAKDIT--------GSSDP--YCIVKVDNEPIIRTATVWKTLCPFWGEDYQV	59
tr|A0A8V0X2V3|A0A8V0X2V3_CHICK RLVEGKELPAKDIS--------GSSDP--YCVVKVDNEVVARTATVWRSLNPFWGEEFTL	59
tr|A0A8M2BLQ5|A0A8M2BLQ5_DANRE RIVEGKNLPAKDVS--------GTSDP--YCIVKVDNEVVARTATVWKNLNPFWGEEYTL	59
sp|O95294|RASL1_HUMAN RVVEGRALPAKDVS--------GSSDP--YCLVKVDDEVVARTATVWRSLGPFWGEEYTV	59
sp|Q9Z268|RASL1_MOUSE RVVEGRALPAKDVS--------GSSDP--YCLVKVDDQVVARTATIWRSLSPFWGEEYTV	59
sp|P48423|GAP1_DROME KIGEAKNLSSRNAANTS-CSTQGTRDV--YCTIALDQEEICRTPTIERTLTPFFGEEHQF	104
tr|E7F916|E7F916_DANRE KIGEAKNIPPYPGPN-------KMRDC--YCTVNLDQEEVFRTKTIEKSLCPFYGEDFYC	67
tr|A0A8V0YV99|A0A8V0YV99_CHICK TEGEAKNLPTYPGPN-------KMRDC--YCTVNLDQEEVFRTKIVEKSLCPFYGEDFYC	101
sp|Q14644|RASA3_HUMAN KIGEAKNLPSYPGPS-------KMRDC--YCTVNLDQEEVFRTKIVEKSLCPFYGEDFYC	67
sp|Q60790|RASA3_MOUSE KIGEAKNLPSYPGPN-------KMRDC--YCTVNLDQEEVFRTKIVEKSLCPFYGEDFYC	67
tr|A0A8M6Z2T9|A0A8M6Z2T9_DANRE KICEAKHLGPNSGPN-------RLRDLCTFCTISLDQEEVYRTKVFEKSVSPFYSEDFYF	70
tr|A0A8V1A2B2|A0A8V1A2B2_CHICK KIYDAKHLI----PN-------KMRDF--FCTINLDQEEVFRTQVVEKSLSPYFGEEFYF	65
sp|Q15283|RASA2_HUMAN KICEAKNLLPYLGPH-------KMRDC--FCTINLDQEEVYRTQVVEKSLSPFFSEEFYF	93
sp|P58069|RASA2_MOUSE RIYEAKNLLPYLGPN-------KMRDC--FCTINLDQEEVYRTQVVEKSLSPYFSEEFYF	92
sp|Q8MLZ5|GAP2_CAEEL --------------------------GRMLHRNRTVRMDGDRSAFARHWGLLPEHYPSPP	125
sp|Q9UJF2|NGAP_HUMAN ------------------------------------------------------------	0
tr|Q0VAV5|Q0VAV5_MOUSE DS----------------------TKGRCLRRTVSVPSEG--------------QFPEYP	126
sp|Q22720|GAP1_CAEEL ------------------------------------------------------------	0
tr|A2CE77|A2CE77_DANRE HLPPYFRTVSFYVLDEDSLS-RDDVIGKVSITKEVLSA---KPQGVDGWMNLTEIDPDEE	115
tr|A0A8V1AL10|A0A8V1AL10_CHICK QLHPTFHSISIYVMDEDALS-RDDVIGKVCITRTMLAE---HPKGYSGWVSLSEVDPDEE	115
sp|O43374|RASL2_HUMAN HLPPTFHAVAFYVMDEDALS-RDDVIGKVCLTRDTIAS---HPKGFSGWAHLTEVDPDEE	115
sp|Q6PFQ7|RASL2_MOUSE HLPPTFHTVAFYVMDEDALS-RDDVIGKVCLTRDALAS---HPKGFSGWTHLVEVDPNEE	115
tr|A0A8V0X2V3|A0A8V0X2V3_CHICK RLPGGFHSLTIYVLDEDTIG-HDDVIGKVSLSRRQISA---QPRGIDSWLSLAPVHPDQE	115
tr|A0A8M2BLQ5|A0A8M2BLQ5_DANRE HLPMGFHTLTFYVMDEDTIG-HDDVIGKISLSKDVIAA---QHKGLDNWLNLTRVDPDEE	115
sp|O95294|RASL1_HUMAN HLPLDFHQLAFYVLDEDTVG-HDDIIGKISLSREAITA---DPRGIDSWINLSRVDPDAE	115
sp|Q9Z268|RASL1_MOUSE HLPLDFHHLAFYVLDEDTVG-HDDIIGKISLSKEAITA---DPRGIDSWINLSRVDPDAE	115
sp|P48423|GAP1_DROME KIPRRFRYLTIYLWDRDMKQ--DKPIGKIAIKREELHM----YNHKDHWFSLRPVDQDSE	158
tr|E7F916|E7F916_DANRE EIPRSFRHLSFYIFDRDVFR-RDSSIGKVAVKKEDLQK----YHGKDHWFPLQPVCADSE	122
tr|A0A8V0YV99|A0A8V0YV99_CHICK EIPRTFRHLSFYIFDRDVFR-RDSIIGKVAIQKEDLQK----YHNRDTWFQLQHVDADSE	156
sp|Q14644|RASA3_HUMAN EIPRSFRHLSFYIFDRDVFR-RDSIIGKVAIQKEDLQK----YHNRDTWFQLQHVDADSE	122
sp|Q60790|RASA3_MOUSE EIPRSFRHLSFYIFDRDVFR-RDSIIGKVAIQKEDLQR----YHNRDTWFQLQHVDADSE	122
tr|A0A8M6Z2T9|A0A8M6Z2T9_DANRE EIPRPFQCLSFYVYAKSMFQIRDLPVGKVAIRKEDLYK----YCGKENWFQLQPVDPHSE	126
tr|A0A8V1A2B2|A0A8V1A2B2_CHICK EIPRTFQWLSFYIYDKSVLQ-KDLRIGKVAIKKEDLCN----YTGKENWFTLQPVDSNSE	120
sp|Q15283|RASA2_HUMAN EIPRTFQYLSFYVYDKNVLQ-RDLRIGKVAIKKEDLCN----HSGKETWFSLQPVDSNSE	148
sp|P58069|RASA2_MOUSE EIPRTFQYLSFYVYDKNVLQ-RDLRIGKVAIKKEDLCS----HSGKETWFSLQPIDSNSE	147
sp|Q8MLZ5|GAP2_CAEEL ITGPHTIARSYTRPPKDRLPTKERFFSISRIPSRLTKFSTVRGMSIEFFDAIHDETNSGG	185
sp|Q9UJF2|NGAP_HUMAN ---MQTPEVP--------------------------------------------------	7
tr|Q0VAV5|Q0VAV5_MOUSE QEGTTKLEVP--------------------------------------------------	136
sp|Q22720|GAP1_CAEEL ------------------------------------------------------------	0
tr|A2CE77|A2CE77_DANRE VQGEIHLQIS-------------------------------------VLGDGD-------	131
tr|A0A8V1AL10|A0A8V1AL10_CHICK VQGEIHLCVE-------------------------------------LLE-GE-------	130
sp|O43374|RASL2_HUMAN VQGEIHLRLE-------------------------------------VWP-GA-------	130
sp|Q6PFQ7|RASL2_MOUSE VQGEIHLRLE-------------------------------------VVP-GV-------	130
tr|A0A8V0X2V3|A0A8V0X2V3_CHICK VQGEIHLEVR-------------------------------------MPEQ-G-------	130
tr|A0A8M2BLQ5|A0A8M2BLQ5_DANRE VQGEIHLALE-------------------------------------LQRE-K-------	130
sp|O95294|RASL1_HUMAN VQGEICLSVQ-------------------------------------MLED-G-------	130
sp|Q9Z268|RASL1_MOUSE VQGEVCLDVK-------------------------------------LLED-A-------	130
sp|P48423|GAP1_DROME VQGMVNVEVA-------------------------------------FTEAQQTQSLSEG	181
tr|E7F916|E7F916_DANRE VQGKVHLELR-------------------------------------LSELITDSGG---	142
tr|A0A8V0YV99|A0A8V0YV99_CHICK VQGKVHLELR-------------------------------------LSEVITDTGV---	176
sp|Q14644|RASA3_HUMAN VQGKVHLELR-------------------------------------LSEVITDTGV---	142
sp|Q60790|RASA3_MOUSE VQGKVHLELR-------------------------------------LSEVITDTGV---	142
tr|A0A8M6Z2T9|A0A8M6Z2T9_DANRE VQGKVHLEMK-------------------------------------LNELITENGS---	146
tr|A0A8V1A2B2|A0A8V1A2B2_CHICK VQGKVHLELK-------------------------------------LNELITDNGS---	140
sp|Q15283|RASA2_HUMAN VQGKVHLELK-------------------------------------LNELITENGT---	168
sp|P58069|RASA2_MOUSE VQGKVHLELR-------------------------------------LNELITENGT---	167
sp|Q8MLZ5|GAP2_CAEEL AQVGGESLDRRGWSGASTGNRTTLTASVHNNLMNGRMSSSSHNLSTRLSGSTQNLNQPTN	245
sp|Q9UJF2|NGAP_HUMAN ---AERSPRRRSISGTSTSEKPNS--------MDT------------------ANTSPFK	38
tr|Q0VAV5|Q0VAV5_MOUSE ---AERSPRRRSISGTSTSEKPNS--------MDT------------------ANTSPFK	167
sp|Q22720|GAP1_CAEEL ------------------------------------------------------------	0
tr|A2CE77|A2CE77_DANRE ------------------------------------------------------------	131
tr|A0A8V1AL10|A0A8V1AL10_CHICK ------------------------------------------------------------	130
sp|O43374|RASL2_HUMAN ------------------------------------------------------------	130
sp|Q6PFQ7|RASL2_MOUSE ------------------------------------------------------------	130
tr|A0A8V0X2V3|A0A8V0X2V3_CHICK ------------------------------------------------------------	130
tr|A0A8M2BLQ5|A0A8M2BLQ5_DANRE ------------------------------------------------------------	130
sp|O95294|RASL1_HUMAN ------------------------------------------------------------	130
sp|Q9Z268|RASL1_MOUSE ------------------------------------------------------------	130
sp|P48423|GAP1_DROME IDLGQHTLRHH-----------------------------------------------QN	194
tr|E7F916|E7F916_DANRE ------------------------------------------------------------	142
tr|A0A8V0YV99|A0A8V0YV99_CHICK ------------------------------------------------------------	176
sp|Q14644|RASA3_HUMAN ------------------------------------------------------------	142
sp|Q60790|RASA3_MOUSE ------------------------------------------------------------	142
tr|A0A8M6Z2T9|A0A8M6Z2T9_DANRE ------------------------------------------------------------	146
tr|A0A8V1A2B2|A0A8V1A2B2_CHICK ------------------------------------------------------------	140
sp|Q15283|RASA2_HUMAN ------------------------------------------------------------	168
sp|P58069|RASA2_MOUSE ------------------------------------------------------------	167
sp|Q8MLZ5|GAP2_CAEEL AYGNLLSRPFRSNPLKRTKSVSKMEKSLAEANQHSLHRVDASNTPSRDSSLYAQPPARRH	305
sp|Q9UJF2|NGAP_HUMAN VP-GFFSKRL-KGSIKRTKSQSKLDRN----------------------TSFRLPSLRST	74
tr|Q0VAV5|Q0VAV5_MOUSE VP-GFFSKRL-KGSIKRTKSQSKLDRN----------------------TSFRLPSLRNA	203
sp|Q22720|GAP1_CAEEL ------------------------------------------------------------	0
tr|A2CE77|A2CE77_DANRE ------------------------------------------------------------	131
tr|A0A8V1AL10|A0A8V1AL10_CHICK ------------------------------------------------------------	130
sp|O43374|RASL2_HUMAN ------------------------------------------------------------	130
sp|Q6PFQ7|RASL2_MOUSE ------------------------------------------------------------	130
tr|A0A8V0X2V3|A0A8V0X2V3_CHICK ------------------------------------------------------------	130
tr|A0A8M2BLQ5|A0A8M2BLQ5_DANRE ------------------------------------------------------------	130
sp|O95294|RASL1_HUMAN ------------------------------------------------------------	130
sp|Q9Z268|RASL1_MOUSE ------------------------------------------------------------	130
sp|P48423|GAP1_DROME LPHHSHQQRAHLNDYKENSELSNIQRASA-------------------------------	223
tr|E7F916|E7F916_DANRE ------------------------------------------------------------	142
tr|A0A8V0YV99|A0A8V0YV99_CHICK ------------------------------------------------------------	176
sp|Q14644|RASA3_HUMAN ------------------------------------------------------------	142
sp|Q60790|RASA3_MOUSE ------------------------------------------------------------	142
tr|A0A8M6Z2T9|A0A8M6Z2T9_DANRE ------------------------------------------------------------	146
tr|A0A8V1A2B2|A0A8V1A2B2_CHICK ------------------------------------------------------------	140
sp|Q15283|RASA2_HUMAN ------------------------------------------------------------	168
sp|P58069|RASA2_MOUSE ------------------------------------------------------------	167
sp|Q8MLZ5|GAP2_CAEEL LSQPAREGSLRACRSHESLLSSAHSTHMIELN---EDNRLHPVHPSIFEVPNCFRL----	358
sp|Q9UJF2|NGAP_HUMAN DDRSRGLPKLKESRSHESLLSPCSTVECLDLG-RGEPVSVKPLHSSILGQDFCFEVTYLS	133
tr|Q0VAV5|Q0VAV5_MOUSE DDRSRGLPKLKESRSHGSLLSPCSAVECLDLG-RGEPVSVKPLHSSILGQDFCFEVTYLS	262
sp|Q22720|GAP1_CAEEL ------------------------------------------------------------	0
tr|A2CE77|A2CE77_DANRE ------------------------------------------------------------	131
tr|A0A8V1AL10|A0A8V1AL10_CHICK ------------------------------------------------------------	130
sp|O43374|RASL2_HUMAN ------------------------------------------------------------	130
sp|Q6PFQ7|RASL2_MOUSE ------------------------------------------------------------	130
tr|A0A8V0X2V3|A0A8V0X2V3_CHICK ------------------------------------------------------------	130
tr|A0A8M2BLQ5|A0A8M2BLQ5_DANRE ------------------------------------------------------------	130
sp|O95294|RASL1_HUMAN ------------------------------------------------------------	130
sp|Q9Z268|RASL1_MOUSE ------------------------------------------------------------	130
sp|P48423|GAP1_DROME -----------------AAAS--SSSAAMTLKTRAAGLFGHVHHPPSQTQH--FPIINT-	261
tr|E7F916|E7F916_DANRE ------------------------------------------------------------	142
tr|A0A8V0YV99|A0A8V0YV99_CHICK ------------------------------------------------------------	176
sp|Q14644|RASA3_HUMAN ------------------------------------------------------------	142
sp|Q60790|RASA3_MOUSE ------------------------------------------------------------	142
tr|A0A8M6Z2T9|A0A8M6Z2T9_DANRE ------------------------------------------------------------	146
tr|A0A8V1A2B2|A0A8V1A2B2_CHICK ------------------------------------------------------------	140
sp|Q15283|RASA2_HUMAN ------------------------------------------------------------	168
sp|P58069|RASA2_MOUSE ------------------------------------------------------------	167
sp|Q8MLZ5|GAP2_CAEEL ASTYYSCRTPLERAKWMENLRKTMNPRRDQQRRTENSMLIWILEAKGLPAKRKYY--CEM	416
sp|Q9UJF2|NGAP_HUMAN GSKCFSCNSASERDKWMENLRRTVQPNKDNCRRAENVLRLWIIEAKDLAPKKKYF--CEL	191
tr|Q0VAV5|Q0VAV5_MOUSE GSKCFSCSSASERDKWMENLRRTVQPNKDNCRRAENVLRLWIIEAKDLAPKKKYF--CEL	320
sp|Q22720|GAP1_CAEEL -----------------------------------MVLSCRVVDCGGLKLKENQT--LLL	23
tr|A2CE77|A2CE77_DANRE ---------------------------------IPRKLCCQVLEARDLAKKDRNG-ASDP	157
tr|A0A8V1AL10|A0A8V1AL10_CHICK ---------------------------------GGQRLRCTVLEARDLAKKDRNG-ASDP	156
sp|O43374|RASL2_HUMAN ---------------------------------RACRLRCSVLEARDLAPKDRNG-TSDP	156
sp|Q6PFQ7|RASL2_MOUSE ---------------------------------HASRLRCAVLEARDLAPKDRNG-ASDP	156
tr|A0A8V0X2V3|A0A8V0X2V3_CHICK ---------------------------------HPRVLRCHLIAARDLAPRDPSG-TSDP	156
tr|A0A8M2BLQ5|A0A8M2BLQ5_DANRE ---------------------------------HRSCLSCHIIEARDLAPRDITG-TSDP	156
sp|O95294|RASL1_HUMAN ---------------------------------QGRCLRCHVLQARDLAPRDISG-TSDP	156
sp|Q9Z268|RASL1_MOUSE ---------------------------------RGRCLRCHVRQARDLAPRDISG-TSDP	156
sp|P48423|GAP1_DROME -----TSTSSDQLSNWKS-------------HGRFVGVTIKVPACVDLAK--KQG-TCDP	300
tr|E7F916|E7F916_DANRE ---------------------------------LCHKLATRVLECQDLPI--VNGQ-CDP	166
tr|A0A8V0YV99|A0A8V0YV99_CHICK ---------------------------------VCHKLATRVLECQGLPI--VNGQ-CDP	200
sp|Q14644|RASA3_HUMAN ---------------------------------VCHKLATRIVECQGLPI--VNGQ-CDP	166
sp|Q60790|RASA3_MOUSE ---------------------------------VCHKLAARIFECQGLPI--VNGQ-CDP	166
tr|A0A8M6Z2T9|A0A8M6Z2T9_DANRE ---------------------------------ICQQLVVQIIACQGLPL--ISGQNCDP	171
tr|A0A8V1A2B2|A0A8V1A2B2_CHICK ---------------------------------VCQQLVVHIKECHGLPL--INGQNCDP	165
sp|Q15283|RASA2_HUMAN ---------------------------------VCQQLVVHIKACHGLPL--INGQSCDP	193
sp|P58069|RASA2_MOUSE ---------------------------------VCQQLVVHIKACHGLPL--INGQSCDP	192
: : . .*
sp|Q8MLZ5|GAP2_CAEEL TLDKTL--------YAKTSSKARTDNVFWGENFEFMMLPK--------------------	448
sp|Q9UJF2|NGAP_HUMAN CLDDTL--------FARTTSKTKADNIFWGEHFEFFSLPP--------------------	223
tr|Q0VAV5|Q0VAV5_MOUSE CLDDTL--------FARTTSKTKADNIFWGEHFEFYSLPP--------------------	352
sp|Q22720|GAP1_CAEEL LV-STIHNS--SEVGKLSIDAEEKRSKEWLEMP---------------------------	53
tr|A2CE77|A2CE77_DANRE FVRVRYNGK-----TYESSVVKKSCYPRWNESFEFELDEA--LT----------------	194
tr|A0A8V1AL10|A0A8V1AL10_CHICK FVCVSYNGK-----TQESTVVKKSCYPRWNEAFEFELPDP--PA----------------	193
sp|O43374|RASL2_HUMAN FVRVRYKGR-----TRETSIVKKSCYPRWNETFEFELQEG--AM----------------	193
sp|Q6PFQ7|RASL2_MOUSE FVRVHYNGR-----TQETSVVKKSCYPRWNETFDFELEKG--AS----------------	193
tr|A0A8V0X2V3|A0A8V0X2V3_CHICK FVRVSCCGH-----TQETAVIKKTRFPHWDEVLEFELAQ-DEPG----------------	194
tr|A0A8M2BLQ5|A0A8M2BLQ5_DANRE FTRIIYNNL-----SAETSIIKKTRFPHWDETLELCLDEADEDE----------------	195
sp|O95294|RASL1_HUMAN FARVFWGSQ-----SLETSTIKKTRFPHWDEVLELREMP---GA----------------	192
sp|Q9Z268|RASL1_MOUSE FARVFWGNH-----SLETSTIKKTRFPHWDEVLELREAP---GT----------------	192
sp|P48423|GAP1_DROME FVVCTAHYSNKHQVTRRTKQRKKTVDPEFDEAMYFDLHIDADAGSTNTTGSNKSAGSLES	360
tr|E7F916|E7F916_DANRE YAAVSLLGP-SRSEAKKTKVKRKNNNPQFDEIFFFEVTKPLSFT----------------	209
tr|A0A8V0YV99|A0A8V0YV99_CHICK YATVTLAGP-SRSEAKKTKVKKKTNNPHFDEVFYFEVTRPSSYN----------------	243
sp|Q14644|RASA3_HUMAN YATVTLAGP-FRSEAKKTKVKRKTNNPQFDEVFYFEVTRPCSYS----------------	209
sp|Q60790|RASA3_MOUSE YATVTLAGP-FRSEAKKTKVKKKTNNPQFDEVFYFEVTRPCSYS----------------	209
tr|A0A8M6Z2T9|A0A8M6Z2T9_DANRE YATVTLVGP-TRSDQKKTKVKKKTSDPQFDETFHFEVTRSSSYK----------------	214
tr|A0A8V1A2B2|A0A8V1A2B2_CHICK YATVSLVGP-SRNDQKKTKVKKKTSNPQFNETFYFEVTRSSSYT----------------	208
sp|Q15283|RASA2_HUMAN YATVSLVGP-SRNDQKKTKVKKKTSNPQFNEIFYFEVTRSSSYT----------------	236
sp|P58069|RASA2_MOUSE YATVSLVGP-SRNDQKKTKVKKKTSNPQFNEVFYFEVTRSSSYS----------------	235
: . : *
sp|Q8MLZ5|GAP2_CAEEL ---------------IDEVCVSLFRESDSKKK--KDTLIGYVTIGIDQLS--SRSPVERW	489
sp|Q9UJF2|NGAP_HUMAN ---------------LHSITVHIYKDVEKKKKKDKNNYVGLVNIPTASVT--GRQFVEKW	266
tr|Q0VAV5|Q0VAV5_MOUSE ---------------LHSITVHIYKDVEKKKKKDKNNYVGLVNIPTASVT--GRQFVEKW	395
sp|Q22720|GAP1_CAEEL -----------CAEGMLSLKLTLWQDLLKG--I-NSVFHGQVRVDVDENW---KSGPAKW	96
tr|A2CE77|A2CE77_DANRE ---------------DSLLSVEVWDWDLVS----RNDFLGKVLFNINKLQ--SALQEEGW	233
tr|A0A8V1AL10|A0A8V1AL10_CHICK ---------------EK-LCVEVWDWDLVS----KNDFLGKVVVSVQGLQ--AAGHQEGW	231
sp|O43374|RASL2_HUMAN ---------------EA-LCVEAWDWDLVS----RNDFLGKVVIDVQRLR--VVQQEEGW	231
sp|Q6PFQ7|RASL2_MOUSE ---------------EA-LLVEAWDWDLVS----RNDFLGKVAVNVQRLC--SAQQEEGW	231
tr|A0A8V0X2V3|A0A8V0X2V3_CHICK ---------------DSMLSVEVWDWDIVG----KNDFLGQVKVPLDA-----PGPTEGW	230
tr|A0A8M2BLQ5|A0A8M2BLQ5_DANRE ---------------GGMVTVEVWDWDMVG----KNDFLGKVEIPLSCLL--RSPVLQGW	234
sp|O95294|RASL1_HUMAN ---------------PSPLRVELWDWDMVG----KNDFLGMVEFSPKTLQ--QK-PPKGW	230
sp|Q9Z268|RASL1_MOUSE ---------------TSPLRVELWDWDMVG----KNDFLGMVEFTPQTLQ--QK-PPNGW	230
sp|P48423|GAP1_DROME SANKGYSIYPVGGADLVEIVVSVWHDAHGA--MSDKVFLGEVRLPMLNKQEQQAVNPSAW	418
tr|E7F916|E7F916_DANRE -KR-QFDVE-EDDVDKLALKVDLWNASNLK--F-GDEFLGEVRVPLKVLG--QAGVHDAW	261
tr|A0A8V0YV99|A0A8V0YV99_CHICK -KKSQFDIEDVDEVDKMEIRVDLWNASNLK--F-GDEFLGELRLPLKFLR--QSSSYEAW	297
sp|Q14644|RASA3_HUMAN -KKSHFDFEE-EDVDKLEIRVDLWNASNLK--F-GDEFLGELRIPLKVLR--QSSSYEAW	262
sp|Q60790|RASA3_MOUSE -KKSHFDFEE-EDVDKLEIRVDLWNASNLK--F-GDEFLGELRLPLKILR--HSSSYEAW	262
tr|A0A8M6Z2T9|A0A8M6Z2T9_DANRE -GRSQFHVE-EEDIEKLEIKVELWNNGNLA----QDVFLGETRVSVKILR--NDHVHRAW	266
tr|A0A8V1A2B2|A0A8V1A2B2_CHICK -KKSQFQVE-EEDIEKLEVRVDLWNNGNLV----QDIFLGEIKVPVKVLR--NDSF-QAW	259
sp|Q15283|RASA2_HUMAN -RKSQFQVE-EEDIEKLEIRIDLWNNGNLV----QDVFLGEIKVPVNVLR--TDSSHQAW	288
sp|P58069|RASA2_MOUSE -RKSQFQVE-EEDIEKLEIRIDLWNNENLV----QDVFLGEIKVPVNVLR--SDSFHQAW	287
: : : . * . *
sp|Q8MLZ5|GAP2_CAEEL YTVNTSHSDSGTSRI-------ASALGGK-SSSQESPSLRIKARWQSVHILPLRAYDNLL	541
sp|Q9UJF2|NGAP_HUMAN YPVSTPTPNKGK---------------------TGGPSIRIKSRFQTITILPMEQYKEFA	305
tr|Q0VAV5|Q0VAV5_MOUSE YPVSTPTPNKGK---------------------TGGPSIRIKSRFQTITILPMEQYKEFA	434
sp|Q22720|GAP1_CAEEL FYLRSKANEDG----------------EGGEDGGDIGDATVKVTYQIDHILRMQVYKPLL	140
tr|A2CE77|A2CE77_DANRE FRLGPDKSKHS-------------------EYEGTLGSLRLHLRLRDEVVLPSSHYKPLT	274
tr|A0A8V1AL10|A0A8V1AL10_CHICK FRLQPDTAKPR-----------------EDRRRGSLGSLQLQVRLRDETVLPSCCYQPLV	274
sp|O43374|RASL2_HUMAN FRLQPDQSKSR-----------------R-HDEGNLGSLQLEVRLRDETVLPSSYYQPLV	273
sp|Q6PFQ7|RASL2_MOUSE FRLQPDQSKSR-------------------QGKGNLGSLQLEVRLRDETVLPSVCYQPLV	272
tr|A0A8V0X2V3|A0A8V0X2V3_CHICK FQLLPFPSSTK-------------------EPGGQLGSLRLTVRLLEDRVLPQHCYQPLI	271
tr|A0A8M2BLQ5|A0A8M2BLQ5_DANRE FRLMPLGNTED-------------------NAGGKLGALRLKVRLVEERILPSVYYQPLM	275
sp|O95294|RASL1_HUMAN FRLLPFPRAEE-------------------DSGGNLGALRVKVRLIEDRVLPSQCYQPLM	271
sp|Q9Z268|RASL1_MOUSE FRLLPFPRAE--------------------DSGGSLGALRLKVRLTEDRVLPSQYYQPLM	270
sp|P48423|GAP1_DROME YYLQPRSMTHSSRSLNATPRSCATPPGTRLSVDSTIGSLRLNLNYTADHVFPLATYDDLM	478
tr|E7F916|E7F916_DANRE YFLQPRDNGH------------------KSVKADELGSLRLNIVYTEDHVFPTEHYNPLR	303
tr|A0A8V0YV99|A0A8V0YV99_CHICK YFLQPRDNGN------------------KSLKPDDLGSLRLNVVYTEDHVFSSDYYSPLR	339
sp|Q14644|RASA3_HUMAN YFLQPRDNGS------------------KSLKPDDLGSLRLNVVYTEDHVFSSDYYSPLR	304
sp|Q60790|RASA3_MOUSE YFLQPRDNGN------------------KSLKPDDLGSLRLNVVYTEDHVFSSEYYSPLR	304
tr|A0A8M6Z2T9|A0A8M6Z2T9_DANRE YLLQPKGNGT------------------K-SKPDDLGSLRLKVTYTEDNVLPSACYTALR	307
tr|A0A8V1A2B2|A0A8V1A2B2_CHICK YLLQPRENGN------------------KSSKTDDLGSLRLNICYTEDCVLPSEYYASLR	301
sp|Q15283|RASA2_HUMAN YLLQPRDNGN------------------KSSKTDDLGSLRLNICYTEDYVLPSEYYGPLK	330
sp|P58069|RASA2_MOUSE YLLQPRDNGN------------------KSSKTDDLGSLLLTLCYTEDCVLPSEYYGPLK	329
: : : :: * :
sp|Q8MLZ5|GAP2_CAEEL ETLCYNYL--------PLCEQLEPVLNVRDKEDLATSLVRVMYKHNLAKEFLCDLIMKEV	593
sp|Q9UJF2|NGAP_HUMAN EFVTSNYT--------MLCSVLEPVISVRNKEELACALVHILQSTGRAKDFLTDLVMSEV	357
tr|Q0VAV5|Q0VAV5_MOUSE EFITSNYT--------MLCSVLEPVISVRNKEELACALVHILQSTGRAKDFLTDLVMSEV	486
sp|Q22720|GAP1_CAEEL DLLFLAGDV--QPLTASLVAVIEALPKVEL-GPVSRSLVELMAQSDRIRPVLSSLYVNSI	197
tr|A2CE77|A2CE77_DANRE ELLSQS------GNWPDFIMLIDETTTAESRQEVANNLVKLFLGQGLVKEFLDVLFKLEL	328
tr|A0A8V1AL10|A0A8V1AL10_CHICK QLLCQEVKAGHQTGGVHLVTLLDETTTAESRQDVAVNLVKLFLGQGLVKEFLDLLFELEL	334
sp|O43374|RASL2_HUMAN HLLCHEVKLGMQGPG-QLIPLIEETTSTECRQDVATNLLKLFLGQGLAKDFLDLLFQLEL	332
sp|Q6PFQ7|RASL2_MOUSE QLLCQEVKLGTQGPG-RLIPVIEETTSAECRQEVATTLLKLFLGQGLAKDFLDLLFQLEL	331
tr|A0A8V0X2V3|A0A8V0X2V3_CHICK QLLAEPLCCPGQPSASTALAVLEEVTSGDSRQDVATKLVKVFLAQDLAVPFLDYIITREL	331
tr|A0A8M2BLQ5|A0A8M2BLQ5_DANRE DLLVEAVISPSEVDEATTLTLLEEVTTVDSRQDVAMTLVKLYLGQGLVVPFLDYLNTREV	335
sp|O95294|RASL1_HUMAN ELLMESVQGPAEEDTASPLALLEELTLGDCRQDLATKLVKLFLGRGLAGRFLDYLTRREV	331
sp|Q9Z268|RASL1_MOUSE ELLLESVQGPAEEDTTSPLALLEELASGDCRQDLATKLVKLFLGRGLAGPFLDYLTRREV	330
sp|P48423|GAP1_DROME NLLLESVDQ--RPITVSAVSILGELVSGK--TEVAQPLVRLFTHTERIAPIIKALADHEI	534
tr|E7F916|E7F916_DANRE DLLLQSAHV--QPVSASAAHILGEVCREK--QEAAVPLVRLFLHYGKIVPFLSAIAHAEI	359
tr|A0A8V0YV99|A0A8V0YV99_CHICK DLLLKSADV--EPVSASAAHILGEVCREK--QEAAIPLVRLFLHYGRIVPFISAIASAEV	395
sp|Q14644|RASA3_HUMAN DLLLKSADV--EPVSASAAHILGEVCREK--QEAAVPLVRLFLHYGRVVPFISAIASAEV	360
sp|Q60790|RASA3_MOUSE DLLLKSADV--EPVSASAAHILGEVCRDK--QEAAIPLVRLLLHYGRVVPFISAIASAEV	360
tr|A0A8M6Z2T9|A0A8M6Z2T9_DANRE NLMLKSPDV--KPISASAAHVLGDICREGVGYDALLPVVRLLLHHNRLLPFLTAVAALEL	365
tr|A0A8V1A2B2|A0A8V1A2B2_CHICK NLLLKSSDV--QPISASAAYILCEVCRDK--YDAVLPLVRLLLHHHKLVPFVAAVAELDL	357
sp|Q15283|RASA2_HUMAN TLLLKSPDV--QPISASAAYILSEICRDK--NDAVLPLVRLLLHHDKLVPFATAVAELDL	386
sp|P58069|RASA2_MOUSE TLLLKSPDV--QPVSASAAYILGEICQDQ--KDAVLPLVRLLLHHNKLVPFITAVAELDL	385
: : ::.: . : .:
sp|Q8MLZ5|GAP2_CAEEL EKLD-NDHLMFRGNTLATKAMESFMKLVADDYLDSTLSDFIKTVLQCEDSCEVDPQKLG-	651
sp|Q9UJF2|NGAP_HUMAN DRCGEHDVLIFRENTIATKSIEEYLKLVGQQYLHDALGEFIKALYESDENCEVDPSKCS-	416
tr|Q0VAV5|Q0VAV5_MOUSE DRCGEHDVLIFRENTIATKSIEEYLKLVGQQYLHDALGEFIKALYESDENCEVDPSKCS-	545
sp|Q22720|GAP1_CAEEL LKCQ-DENTLFRGQSLSGKMLFEILTTYGKMYLITTLKPVVDKIYKERKNCEVDPARVA-	255
tr|A2CE77|A2CE77_DANRE DKTT-EPNTLFRSNSLASKSMESFLKVAGMQYLHRLLGPIINRIFEEKKYVELDPSKVEL	387
tr|A0A8V1AL10|A0A8V1AL10_CHICK AKPC-EPNTLFRSNSLASKSMESFLKVTGMQYLHAVLGPTISRVFEEKKYVELDPSKVEI	393
sp|O43374|RASL2_HUMAN SRTS-ETNTLFRSNSLASKSMESFLKVAGMQYLHGVLGPIINKVFEEKKYVELDPSKVEV	391
sp|Q6PFQ7|RASL2_MOUSE GRTS-EANTLFRSNSLASKSMESFLKVAGMRYLHGILGPIIDRVFEEKKYVELDPSKVEV	390
tr|A0A8V0X2V3|A0A8V0X2V3_CHICK TRTA-DPNTLFRSNSLASKSVEQFLKAVGLPYLHAVLKPVVNRIFEEKKYVELDPCKMEL	390
tr|A0A8M2BLQ5|A0A8M2BLQ5_DANRE HSTT-DPNTLFRSNSLASKAMEQFMKAVGMLYLHEVLKPIINRIFEERKYVELDPCKIDL	394
sp|O95294|RASL1_HUMAN ARTM-DPNTLFRSNSLASKSMEQFMKLVGMPYLHEVLKPVISRVFEEKKYMELDPCKMDL	390
sp|Q9Z268|RASL1_MOUSE ARTN-DPNTLFRSNSLASKSMEQFMKLVGMRYLHEVLRPVISRVFEEKKYMELDPCKMDL	389
sp|P48423|GAP1_DROME SHLT-DPTTIFRGNTLVSKMMDEAMRLSGLHYLHQTLRPVLSQIVAEKKPCEIDPSKIK-	592
tr|E7F916|E7F916_DANRE SRTQ-DPNTIFRGNSLTSKCIDETMKLAGMHYLRVTLKPIIDEICSDHKPCEIDPVKLK-	417
tr|A0A8V0YV99|A0A8V0YV99_CHICK KRTQ-DPNTIFRGNSLTSKCIDETMKLAGMHYLQVTLKPIIDEICQVHKPCEIDPVKLK-	453
sp|Q14644|RASA3_HUMAN KRTQ-DPNTIFRGNSLASKCIDETMKLAGMHYLHVTLKPAIEEICQSHKPCEIDPVKLK-	418
sp|Q60790|RASA3_MOUSE KRTQ-DPNTIFRGNSLTSKCIDETMKLAGMHYLHVTLKPTIEEICQSHKSCEIDPVKLK-	418
tr|A0A8M6Z2T9|A0A8M6Z2T9_DANRE ENTQ-EANTIFRGNSLATRCIDDMMKIVGRSYLTVTLKPVLNEIFESIKTCEIDPVKLK-	423
tr|A0A8V1A2B2|A0A8V1A2B2_CHICK KDTQ-EANTIFRGNSLATRCVDEMMKIVGKHYLKVTLKPVIDEICESPKPCEIDPIKLR-	415
sp|Q15283|RASA2_HUMAN KDTQ-DANTIFRGNSLATRCLDEMMKIVGGHYLKVTLKPILDEICDSSKSCEIDPIKLK-	444
sp|P58069|RASA2_MOUSE KDTP-DANAIFRGNSLATQCLTEMMKIVGGHYLKVTLKPVLDEICESSKSCEIDPVKLK-	443
. :** ::: : : . : . ** * :. : . *:** :
sp|Q8MLZ5|GAP2_CAEEL -----------NVSNSSLEKNRALLMRYVEVAWTKILNNVHQLPKNLRDVFSALRCRLEA	700
sp|Q9UJF2|NGAP_HUMAN -----------SS---ELIDHQSNLKMCCELAFCKIINSYCVFPRELKEVFASWKQQCLN	462
tr|Q0VAV5|Q0VAV5_MOUSE -----------SS---ELMDHQSNLKMCCELAFCKIINSYCVFPRELKEVFASWKQQCLN	591
sp|Q22720|GAP1_CAEEL -------------VGASLEKNRNNLLVYFQMLFERVTTSSTNCPHLIKQLLYDLRNVVGT	302
tr|A2CE77|A2CE77_DANRE KEAGCAGLHRQQTESDVIQQSSSLLQSYLSELLTSILQSASYCPLLICQVFHQLYLRVQE	447
tr|A0A8V1AL10|A0A8V1AL10_CHICK KDVGCSGLHRVQTESEVMEQGRQLLQSYLGELLDAIGKSAPTCPPVIRAAFRQLFQRVGE	453
sp|O43374|RASL2_HUMAN KDVGCSGLHRPQTEAEVLEQSAQTLRAHLGALLSALSRSVRACPAVVRATFRQLFRRVRE	451
sp|Q6PFQ7|RASL2_MOUSE KDVGCSGLHRPQTEAEVLEQSAQTLRAHLVALLSAICRSVRTCPAIIRATFRQLFRRVRE	450
tr|A0A8V0X2V3|A0A8V0X2V3_CHICK SRSRRISFKGSLSEAQVRESSLELLQGYLGDTVDAIVGSVDKCPLLMRVAFKRLRRRVEE	450
tr|A0A8M2BLQ5|A0A8M2BLQ5_DANRE NRCRRISFKGSASEAEVRESSVSVLQAYLSSIMEAIVSSVSQCPPVMRVVFKQLHKRVEE	454
sp|O95294|RASL1_HUMAN GRTRRISFKGALSEEQMRETSLGLLTGYLGPIVDAIVGSVGRCPPAMRLAFKQLHRRVEE	450
sp|Q9Z268|RASL1_MOUSE NRSRRISFKGTPTEEQVRETSLGLLTGYLGSVVDAIVSSTGRCPLALRLAFKQLQRCVEK	449
sp|P48423|GAP1_DROME -------------DRSAVDTNLHNLQDYVERVFEAITKSADRCPKVLCQIFHDLRECAGE	639
tr|E7F916|E7F916_DANRE -------------ESENLDTNRENLRQYVDRIFSVITSSGVSCPTVMCDIFFSLRESAAS	464
tr|A0A8V0YV99|A0A8V0YV99_CHICK -------------DGENLENNRENLRQYVDRIFTVITKSGVSCPTVMCDIFFSLRESAAK	500
sp|Q14644|RASA3_HUMAN -------------DGENLENNMENLRQYVDRVFHAITESGVSCPTVMCDIFFSLREAAAK	465
sp|Q60790|RASA3_MOUSE -------------DGENLENNMESLRQYVDRIFTVITKSGVSCPTVMCDIFFSLREAAAK	465
tr|A0A8M6Z2T9|A0A8M6Z2T9_DANRE -------------EGDNVEVNKENLQGYVQKVFTSITQSSSSCPPLMCDVFRSLRQLASK	470
tr|A0A8V1A2B2|A0A8V1A2B2_CHICK -------------EGDNVETNMENLRYYVDKVFREIVRSSISCPTLMCDVFYSLRHLAAK	462
sp|Q15283|RASA2_HUMAN -------------EGDNVENNKENLRYYVDKLFNTIVKSSMSCPTVMCDIFYSLRQMATQ	491
sp|P58069|RASA2_MOUSE -------------EGDNVENNKENLYYYVDKVFNTIVGSSVSCPTVMCDIFYSLRQMAAK	490
* : . * : :
sp|Q8MLZ5|GAP2_CAEEL QNR----EALADTLISSSIFLRFLCPAILSPSLFNLVSEYPSPTNARNLTLIAKTLQNLA	756
sp|Q9UJF2|NGAP_HUMAN RGK----QDISERLISASLFLRFLCPAIMSPSLFNLMQEYPDDRTSRTLTLIAKVIQNLA	518
tr|Q0VAV5|Q0VAV5_MOUSE RGK----QDISERLISASLFLRFLCPAIMSPSLFNLMQEYPDDRTSRTLTLIAKVIQNLA	647
sp|Q22720|GAP1_CAEEL HSSRS---GVQRLAVSSFVIMRFFAAAILNPKAFEIRKDQPDLRVSRTLLLLSKLLQRLS	359
tr|A2CE77|A2CE77_DANRE RFPDPEYRKVKFIAVTSFLCLRFISPAIMSPKLFHLREKHADARTSRTLLLLAKAVQTIG	507
tr|A0A8V1AL10|A0A8V1AL10_CHICK RFPQHQ--HTQFVAVTSFLCLRFFSPAIMTPKLFHLRDTHADARTGRTLLLLAKAVQMVG	511
sp|O43374|RASL2_HUMAN RFPGAQHENVPFIAVTSFLCLRFFSPAIMSPKLFHLRERHADARTSRTLLLLAKAVQNVG	511
sp|Q6PFQ7|RASL2_MOUSE RFPNAQHQNVPFIAVTSFLCLRFFSPAILSPKLFHLRERHADARTSRTLLLLAKAVQNIG	510
tr|A0A8V0X2V3|A0A8V0X2V3_CHICK RFPSPQHEEVQYFAISGFLFLRFFAPAVLTPKLFGLREQHAEPRTGRTLLLLAKALQSIG	510
tr|A0A8M2BLQ5|A0A8M2BLQ5_DANRE QFPEPENEDAKYLAISGFFFLRLFAPAILTPKLFQLRDHHADTRTSRTLLLLAKALQSVG	514
sp|O95294|RASL1_HUMAN RFPQAEHQDVKYLAISGFLFLRFFAPAILTPKLFDLRDQHADPQTSRSLLLLAKAVQSIG	510
sp|Q9Z268|RASL1_MOUSE RFSGIEHQDVKYLAISGFLFLRFFAPAILTPKLFDLRDQHADPQTSRSLLLLAKAVQSIG	509
sp|P48423|GAP1_DROME HFPSNR--EVRYSVVSGFIFLRFFAPAILGPKLFDLTTERLDAQTSRTLTLISKTIQSLG	697
tr|E7F916|E7F916_DANRE RFQVDA--DVRYTAVSSFIFLRFFAPAILSPNLFHLRPHHPDPCTSRTLTLISKTIQTLG	522
tr|A0A8V0YV99|A0A8V0YV99_CHICK RFQGDP--DVRYTAVSSFIFLRFFAPAILSPNLFQLTPHHPDPQTSRTLTLISKTIQTLG	558
sp|Q14644|RASA3_HUMAN RFQDDP--DVRYTAVSSFIFLRFFAPAILSPNLFQLTPHHTDPQTSRTLTLISKTVQTLG	523
sp|Q60790|RASA3_MOUSE RFQDDL--DVRYTAVSSFIFLRFFAPAILSPNLFQLTPHHTDPQTSRTLTLISKTIQTLG	523
tr|A0A8M6Z2T9|A0A8M6Z2T9_DANRE RFPADP--HVQYSAVSSFIFLRFFAVAVLSPHTFQLRSHHPDPEISRTLTLISKTIQSLG	528
tr|A0A8V1A2B2|A0A8V1A2B2_CHICK RFPNDP--HVQYSAVSSFVFLRFFAVAVVSPHTFHLRPHHPDAQTSRTLTLISKAIQTLG	520
sp|Q15283|RASA2_HUMAN RFPNDP--HVQYSAVSSFVFLRFFAVAVVSPHTFHLRPHHPDAQTIRTLTLISKTIQTLG	549
sp|P58069|RASA2_MOUSE KFPNHP--HVQYSAVSSFVFLRFFAVAILSPHAFHLRPHYPDTQTVRTLTLISKTIQIIG	548
: ::. . :*::. *:: * * : . *.* *::* :* :.
sp|Q8MLZ5|GAP2_CAEEL NFSKF------GGKEPHMEFMNEFV--DREWHRMKDFLLRISSESKSGPEKNADAIVDAG	808
sp|Q9UJF2|NGAP_HUMAN NFAKF------GNKEEYMAFMNDFL--EHEWGGMKRFLLEISNPDTISNTPGFDGYIDLG	570
tr|Q0VAV5|Q0VAV5_MOUSE NFAKF------GNKEEYMAFMNDFL--EHEWGGMKRFLLEISNPDTISNTPGFDGYIDLG	699
sp|Q22720|GAP1_CAEEL NCSVSE--GPLSSKEIWLNGVFETVTSEQHKSVMASFLDNISLVGDRSE-----------	406
tr|A2CE77|A2CE77_DANRE NMDTLA----CCSKEPWMVRLQPAI--QQGITQLKDFITRLVNCHESEDLE---LQTRMS	558
tr|A0A8V1AL10|A0A8V1AL10_CHICK NMEPAA----GRAKEEWLAPLQPAL--QHGASRMRAFITRLVGTEEEEEGG---EGWPCA	562
sp|O43374|RASL2_HUMAN NMDTPA----SRAKEAWMEPLQPTV--RQGVAQLKDFITKLVDIEEKDELD---LQRTLS	562
sp|Q6PFQ7|RASL2_MOUSE NMDTPV----SRAKESWMEPLQPTV--RQGVAQLKDFIMKLVDIEEKEELD---LQRALN	561
tr|A0A8V0X2V3|A0A8V0X2V3_CHICK NLGLQ------PGKEPWMAPLHTVL--LPSITRVRAFLDSLIEVDSTQATAGEGMVSAAP	562
tr|A0A8M2BLQ5|A0A8M2BLQ5_DANRE NLGLQL----GHGKEQWMTPLHPII--LCSVASVRDFLDKLIDIDHDNVCE---SRQRAV	565
sp|O95294|RASL1_HUMAN NLGQQL----GQGKELWMAPLHPFL--LQCVSRVRDFLDRLVDVDGD-EAG---VPARAL	560
sp|Q9Z268|RASL1_MOUSE NLGQQL----GQGKEQWLAPLHPFL--LQSISRVRDFLDQLVDVDEDEEAG---GPACAL	560
sp|P48423|GAP1_DROME NLVSSR-SSQQTCKEEFTVELYKKFCTEQHVDAVKHFLEVISTPSHASSSV-HPAAAAAT	755
tr|E7F916|E7F916_DANRE S---LAKSKSANFKESYMAAFYDYFNEQKYADAVKNFLDLISSSARWDQ---------KS	570
tr|A0A8V0YV99|A0A8V0YV99_CHICK S---LSKSKSANFKESYMATFYDYFNEQKYADAVKNFLDLISSSGRRDH---------KS	606
sp|Q14644|RASA3_HUMAN S---LSKSKSASFKESYMATFYEFFNEQKYADAVKNFLDLISSSGRRDP---------KS	571
sp|Q60790|RASA3_MOUSE S---LSKSKSASFKESYMATFYEFFNEQKYADAVKNFLDLISSSGRRDP---------KS	571
tr|A0A8M6Z2T9|A0A8M6Z2T9_DANRE SWGSLSKNKLSSFKETFMCDFFKLFQEDECIEKVKKFLDEISSNVSKES---------SG	579
tr|A0A8V1A2B2|A0A8V1A2B2_CHICK SWGSLTKSKLSSFKETFMCEFFKTFQEEKFTESVKKFLDDVSSTESKEP---------SG	571
sp|Q15283|RASA2_HUMAN SWGSLSKSK-SSFKETFMCEFFKMFQEEGYIIAVKKFLDEISSTETKES---------SG	599
sp|P58069|RASA2_MOUSE NWGCQSRKK-SRFKKSVMCEFLKMFQEERYFTDVKKFLDEISSTETKES---------SG	598
. *: . . : *: :
sp|Q8MLZ5|GAP2_CAEEL KELSLIA--TYLEE------AWTPLLQEKNGN----KHPLSNVKS----------VLSEL	846
sp|Q9UJF2|NGAP_HUMAN RELSVLH--SLLWE------V---VSQLDKGE----NSFLQATVA----------KLGPL	605
tr|Q0VAV5|Q0VAV5_MOUSE RELSVLH--SLLWE------V---VSQLDKGE----NSFLQATVA----------KLGPL	734
sp|Q22720|GAP1_CAEEL PQKCTVFKFGNLQQVDRSRLAWKKVLHYKKRYVQLTNTHLIWQKDVQ-CAPKGTVPLSDI	465
tr|A2CE77|A2CE77_DANRE LQCGTMEKEGFLFLHRTKDKCMPMTSPFKKYYVTLSKDTLSYSRTLH-SKKSSSISLPKI	617
tr|A0A8V1AL10|A0A8V1AL10_CHICK PRAA-VVKEGLLFVHKTRGKGPLLASASKKLHFCLTGEALSFAKSPG-VERCGSIALANI	620
sp|O43374|RASL2_HUMAN LQAP-PVKEGPLFIHRTKGKGPLMSSSFKKLYFSLTTEALSFAKTPS-SKKSALIKLANI	620
sp|Q6PFQ7|RASL2_MOUSE SQAP-PVKEGPLFIHRTKGKGPLASSSFKKLYFSLTTEALSFAKTSS-SKKSTFIKLASI	619
tr|A0A8V0X2V3|A0A8V0X2V3_CHICK FSPSATIKEGFLHSREAEEPSLLPRFAFKKRYFWLSAQALSYSKSPE-CQERSCIPVGHI	621
tr|A0A8M2BLQ5|A0A8M2BLQ5_DANRE FLPSVIMKEGFLQKHKAEGPQLLKRFTFKKRYFWLSSESLSYAKSPD-WQVRSTIPIARV	624
sp|O95294|RASL1_HUMAN FPPSAIVREGYLLKRKEEPAGLATRFAFKKRYVWLSGETLSFSKSPE-WQMCHSIPVSHI	619
sp|Q9Z268|RASL1_MOUSE VQPSTIVREGFLLKRKEEPGGLATRFAFKKRYFRLSGRDLSYSKTPE-WQVHTSIPLSCI	619
sp|P48423|GAP1_DROME PLEPVLLKEGLMTKYPT-SRKRFGR-QFKQRHFRLTTHSLSYAKSKG-KQPICDIPLQEI	812
tr|E7F916|E7F916_DANRE IETPIMLKEGFMIKRAQ-GRNRFGLKNFKKRWFRLTNHEFTYHKTKG-EGALCSIPIENI	628
tr|A0A8V0YV99|A0A8V0YV99_CHICK IEQPILLKEGFMIKRAQ-GRKRFGMKNFKKRWFRLTNHEFTYQKSKG-DHPLCSIPIENI	664
sp|Q14644|RASA3_HUMAN VEQPIVLKEGFMIKRAQ-GRKRFGMKNFKKRWFRLTNHEFTYHKSKG-DQPLYSIPIENI	629
sp|Q60790|RASA3_MOUSE IEQPILLKEGFMIKRAQ-GRKRFGMKNFKKRWFRLTNHEFTYQKSKG-DQPLCNIPIENI	629
tr|A0A8M6Z2T9|A0A8M6Z2T9_DANRE VEDSFVLKEGEIHKRAQ-GKKRIGKKNFKKRWLRVTNQELSYHKQKG-KEALCVIPVKHI	637
tr|A0A8V1A2B2|A0A8V1A2B2_CHICK LSEPVHLKEGEMYKRAQ-GRTRIGKKNFKKRWFCLTSREFTYHKQQD-KEPIFTIPIKNI	629
sp|Q15283|RASA2_HUMAN TSEPVHLKEGEMYKRAQ-GRTRIGKKNFKKRWFCLTSRELTYHKQPGSKDAIYTIPVKNI	658
sp|P58069|RASA2_MOUSE TSEPVHLKEGEMYKRAQ-GRTRIGKKNFKKRWFCLTSRELTYHRQQG-KDAIYTIPVKNI	656
: .: : : :
sp|Q8MLZ5|GAP2_CAEEL AECKRRSDNGVFHSPMVQQPSSDYENSPQQHVVPRHENVPAYRSTPPTGQATVLGRSTNR	906
sp|Q9UJF2|NGAP_HUMAN PRVLADITKSLTNPTPIQQQLRRF---------TEHNSSPNVSGSLSSGLQKIFEDPTDS	656
tr|Q0VAV5|Q0VAV5_MOUSE PRVLADITKSLTNPTPIQQQLRRF---------AEHSSSPNVSGSLSSGLQRICEDPTDS	785
sp|Q22720|GAP1_CAEEL KFVNVD------NKNIITIVCETM-----QLQ-FEAPGGVEAT-DWLNAIERQRN-----	507
tr|A2CE77|A2CE77_DANRE RAVEKVEEKCFGSANVMQIISSEDSGQQETLY-LDCKSVNELN-HWLSALRKACS-----	670
tr|A0A8V1AL10|A0A8V1AL10_CHICK RAAERVEEKSFGSCHVMQVVYVDEAGQQETAY-LQCKCVNELN-QWLSALRKVCG-----	673
sp|O43374|RASL2_HUMAN RAAEKVEEKSFGGSHVMQVIYTDDAGRPQTAY-LQCKCVNELN-QWLSALRKVSI-----	673
sp|Q6PFQ7|RASL2_MOUSE RAAEKVEEKSFGSSHIMQVIYADDVGRAQTVY-LQCKCVNELN-QWLSALRKAST-----	672
tr|A0A8V0X2V3|A0A8V0X2V3_CHICK QAVERVDEGTFPQPHVMQVVAQDGTGQLRTTY-IQCKSASELW-QWLWALRQASS-----	674
tr|A0A8M2BLQ5|A0A8M2BLQ5_DANRE CAVERVDENAFQLQHVMQVITQDTDGQLHTTY-LQCKNVNELN-QWLSAIRKVSI-----	677
sp|O95294|RASL1_HUMAN RAVERVDEGAFQLPHVMQVVTQDGTGALHTTY-LQCKNVNELN-QWLSALRKASA-----	672
sp|Q9Z268|RASL1_MOUSE RAVEHVDEGAFQLPHVMQVVTQDGAGTSHTTY-LQCKNVNDLN-QWLSALRKASA-----	672
sp|P48423|GAP1_DROME ASVEQLKDKSFKMQNCFKIVHNDR-----SLI-VQTTNCVEER-EWFDLLHKICL-----	860
tr|E7F916|E7F916_DANRE LAVERLEEESFKMKNMFQVIQPER-----ALY-IQANNCVEAR-DWIDILTKVSQ-----	676
tr|A0A8V0YV99|A0A8V0YV99_CHICK LAVERLEEESFKMKNMFQVIQPER----RVLY-IQANNCVEAK-DWIDILTKVSQ-----	713
sp|Q14644|RASA3_HUMAN LAVEKLEEESFKMKNMFQVIQPER-----ALY-IQANNCVEAK-DWIDILTKVSQ-----	677
sp|Q60790|RASA3_MOUSE LAVERLEEESFRMKNMFQVIQPER-----ALY-IQANNCVEAK-DWIDILTKVSQ-----	677
tr|A0A8M6Z2T9|A0A8M6Z2T9_DANRE LGIEKLEESAFNRKNMFQVIHSEK-----PLY-VQASNCVETN-SWIEVLSQVSR-----	685
tr|A0A8V1A2B2|A0A8V1A2B2_CHICK LAVEKLDESSFNKKNMFQVLHGEK-----PLY-IQANNCVEAS-EWIEALCRVTR-----	677
sp|Q15283|RASA2_HUMAN LAVEKLEESSFNKKNMFQVIHTEK-----PLY-VQANNCVEAN-EWIDVLCRVSR-----	706
sp|P58069|RASA2_MOUSE LAVEKLEEGSFNKKNMFQVIHTEK-----TLY-IQANNCVEAN-EWIDVLCRVSR-----	704
.
sp|Q8MLZ5|GAP2_CAEEL PATHLL-----TSDDYVLSSAFQTPS-LRPGGTRLSDETGTSSSRTSDKTTS--SAEIRD	958
sp|Q9UJF2|NGAP_HUMAN DLHKLKSPSQDNTDSYFRGKTLLLVQQASSQSMTYSEKDERESSLPNGRSVS--LMDLQD	714
tr|Q0VAV5|Q0VAV5_MOUSE DLHKLKSPSQDNTDSYFRGKTLLLVQQASSQSMTYSEKDEKENSLPNGRSIS--LMDLQD	843
sp|Q22720|GAP1_CAEEL --------RAAHEIAE-----------------------TPGEHF---------------	521
tr|A2CE77|A2CE77_DANRE --------HNTNTMSCFHPGIYKADRWSCC---HQKEKSDPGCDKTRHGVTL---QEWYD	716
tr|A0A8V1AL10|A0A8V1AL10_CHICK --------NNPQLLHAYHPGVFRGDKWSCC---HQKDRTGPGCGQTRHSITL---QDWSD	719
sp|O43374|RASL2_HUMAN --------NNTGLLGSYHPGVFRGDKWSCC---HQKEKTGQGCDKTRSRVTL---QEWND	719
sp|Q6PFQ7|RASL2_MOUSE --------NNRGLLRSYHPGIFRGDKWSCC---HQKDKTDQGCDKTHSRVTL---QEWND	718
tr|A0A8V0X2V3|A0A8V0X2V3_CHICK --------ANGAMLPTCHPGAFRTARWTCC---LQPNRAAPGCSRTHSAVAL---DEWSD	720
tr|A0A8M2BLQ5|A0A8M2BLQ5_DANRE --------YNEHMLPSFHPGAHPGNKWTCC---LQPDRAASGCSRTHSAVTL---GDWSD	723
sp|O95294|RASL1_HUMAN --------PNPNKLAACHPGAFRSARWTCC---LQAERSAAGCSRTHSAVTL---GDWSD	718
sp|Q9Z268|RASL1_MOUSE --------PNPGKLVACHPGAFRSGRWTCC---LQAERSAAGCSRTHSAITL---GDWSD	718
sp|P48423|GAP1_DROME --------MNSIRMQYFHPSAFVSGFYSCC---GRSDENSPGCKKVLDKTMDYFQMDLVT	909
tr|E7F916|E7F916_DANRE --------CNRKRLSTFHPSAFLNGHWLCC---KLSADTAPGCTPCTGGLPANIQLDV--	723
tr|A0A8V0YV99|A0A8V0YV99_CHICK --------CNKKRLTVYHPSAYLNGHWLCC---KATADNTPGCTPCTGGLPANIQLDI--	760
sp|Q14644|RASA3_HUMAN --------CNQKRLTVYHPSAYLSGHWLCC---RAPSDSAPGCSPCTGGLPANIQLDI--	724
sp|Q60790|RASA3_MOUSE --------CNQKRLTVFHPSAYLNGHWLCC---RASSDTAAGCTPCTGGLPANIQLDI--	724
tr|A0A8M6Z2T9|A0A8M6Z2T9_DANRE --------CNPGRLSTFHLSAYVGGSWLCC---KEPNESAPGCKPCTATVLANIQLDI--	732
tr|A0A8V1A2B2|A0A8V1A2B2_CHICK --------CNQKRLTFYHPSAFLNGNWLCC---KATVENTVGCARCTADVPADTQIEI--	724
sp|Q15283|RASA2_HUMAN --------CNQNRLSFYHPSVYLNGNWLCC---QETGENTLGCKPCTAGVPADIQIDI--	753
sp|P58069|RASA2_MOUSE --------CNHNRLSSFHPSAYLNGNWLCC---QETSESTPGCKPCTAGIPADIQIDI--	751
sp|Q8MLZ5|GAP2_CAEEL DTDS---------DFE-----LRE----DRGR----------------------------	972
sp|Q9UJF2|NGAP_HUMAN THAAQVEHASVMLDVP-----IRL----TGSQ--LS------------------------	739
tr|Q0VAV5|Q0VAV5_MOUSE THAAQAEHASVMLDVP-----MRL----AGSQ--LS------------------------	868
sp|Q22720|GAP1_CAEEL FVDAERHVDKIHTLLYKYRETMIEWRDQLQSNVELDEKTA----PELL-KASYVVEEERQ	576
tr|A2CE77|A2CE77_DANRE PLDPDLEAQLIYQHLSSVQHAMRDKYYKLRE------QQGIQEADSGR--------D---	759
tr|A0A8V1AL10|A0A8V1AL10_CHICK PLQPDVEAQRLFQHLHGLQEPLREKYWQLME------AGGAHDGPRGC--------G---	762
sp|O43374|RASL2_HUMAN PLDHDLEAQLIYRHLLGVEAMLWERHRELSG------GAEAGTVPTSP--------G---	762
sp|Q6PFQ7|RASL2_MOUSE PLDHDLEAQLIYRHLLGVEAALRERYQLLRG------ATEAGVSPTGC--------D---	761
tr|A0A8V0X2V3|A0A8V0X2V3_CHICK PLDPAAAAQSLYGHLQRAGTRLWEVVAELE-------GSVAVQSPGPK------------	761
tr|A0A8M2BLQ5|A0A8M2BLQ5_DANRE PLDPDAEAQIIYKELLQGRDKLREQYLETQE------VESAEQEVGQP----SSVCE--Q	771
sp|O95294|RASL1_HUMAN PLDPDAEAQTVYRQLLLGRDQLRLKLLEDSN------MDTTLE-------ADTGACP--E	763
sp|Q9Z268|RASL1_MOUSE PLDPDAEAQAVYRQLLLGRDQLRLKLLEDSS------LDTEVD-PGRDSSATDGPCA--E	769
sp|P48423|GAP1_DROME ALDPALDLQRIHTLIMSNMSVLESLLDPLTYHQSLSQTQHQQHNPLVPLATDLQKHS--P	967
tr|E7F916|E7F916_DANRE --DGDRETERIYSLYSTYMSKLVKMQEACGS---KSVYDGPEQE-------EYSTFV--I	769
tr|A0A8V0YV99|A0A8V0YV99_CHICK --DGDRETERIYSLFNLYMPKLEKMQEACGS---KSVYDGPEEE-------EYSTFI--I	806
sp|Q14644|RASA3_HUMAN --DGDRETERIYSLFNLYMSKLEKMQEACGS---KSVYDGPEQE-------EYSTFV--I	770
sp|Q60790|RASA3_MOUSE --DGDRETERIYSLFNLYMGKLEKMQEACGS---KSVYDGPEQE-------EYSTFV--I	770
tr|A0A8M6Z2T9|A0A8M6Z2T9_DANRE --DCDRETERIFSFFSTYRSRLQKMEDVCAG---MSVYLGQQEE--------CSAFT--I	777
tr|A0A8V1A2B2|A0A8V1A2B2_CHICK --DGDRETERIYSLFTINMSKLQKLEEACGS---IAVYQGPRKEPD-----DYSNFT--I	772
sp|Q15283|RASA2_HUMAN --DEDRETERIYSLFTLSLLKLQKMEEACGT---IAVYQGPQKEPD-----DYSNFV--I	801
sp|P58069|RASA2_MOUSE --DEDRETERIYSIFTLSLLKLQKMEETCGS---IAVYQGPQKEP------GYSKFT--I	798
:
sp|Q8MLZ5|GAP2_CAEEL -----GGRNRKRLPRTDASPSSSQQASSGYLSNNPSRSSYSNSSSSSPVERMAALSIANP	1027
sp|Q9UJF2|NGAP_HUMAN ---ITQVASIKQLRETQSTPQSAPQVRR------PLHPALNQ------PGGLQPLSFQNP	784
tr|Q0VAV5|Q0VAV5_MOUSE ---ITQVASIKQLRETQSTPQSAPQVRR------PLHPALNQ------PGSLQPLSFQNP	913
sp|Q22720|GAP1_CAEEL SHKDSLIATLCSTIDVTD-------------AIQLAHTEYEKENKVSRRID-AIITAKKR	622
tr|A2CE77|A2CE77_DANRE ---QKKSDGVSQLFDILQ-------------DLHEAHTAVEEEERSKNKNV-FLELQT--	800
tr|A0A8V1AL10|A0A8V1AL10_CHICK ---EGRGGGED-------------------------RGRDPPAPHPHQRRC-VWGLLPAP	793
sp|O43374|RASL2_HUMAN ---KVPEDSLARLLRVLQ-------------DLREAHSSSPAGSPPSEPNC-LLELQT--	803
sp|Q6PFQ7|RASL2_MOUSE ---GAPEDSLAQLLRVLQ-------------DLREAHGSSLASPAAREPHH-LLELQT--	802
tr|A0A8V0X2V3|A0A8V0X2V3_CHICK ---LGGGAVAERLRAVLR-------------DLDVAHEAFAGGDGVSSP----PTDADTD	801
tr|A0A8M2BLQ5|A0A8M2BLQ5_DANRE ARCERSRVLATRLLDVVL-------------DLERTHSTFQSREVDESKNQ-FILSAHT-	816
sp|O95294|RASL1_HUMAN -VLARQRAATARLLEVLA-------------DLDRAHEEFQQQERGKAALG-PLGP----	804
sp|Q9Z268|RASL1_MOUSE -VLAQQRAATTHLLQVLE-------------DLEQAHEEFQKRG----------------	799
sp|P48423|GAP1_DROME QAFAEFKRTIEKLREKAY-------------AIDRDHRDYKQGITRQLKYG----SRQAP	1010
tr|E7F916|E7F916_DANRE DDPQETYKTLRLVISAVQ-------------TLEQQHTQYKRDKFRKTKYG----SQEHP	812
tr|A0A8V0YV99|A0A8V0YV99_CHICK DDPKETYKTLKLIIEGVG-------------TLEQEHAQYKRDKFKKTKYG----SQEHP	849
sp|Q14644|RASA3_HUMAN DDPQETYKTLKQVIAGVG-------------ALEQEHAQYKRDKFKKTKYG----SQEHP	813
sp|Q60790|RASA3_MOUSE DDPQETYKTLKQVIAGVG-------------TLEQEHAQYRRDKFKKTRYG----SQEHP	813
tr|A0A8M6Z2T9|A0A8M6Z2T9_DANRE QDPKETFRTIKELGEVLD-------------ELQSHHD---SKGALTDEPG----TIENP	817
tr|A0A8V1A2B2|A0A8V1A2B2_CHICK EDSVATFHTLKQIIDTVE-------------KLNESHEKYQKKRSSSAEYG----SEKNP	815
sp|Q15283|RASA2_HUMAN EDSVTTFKTIQQIKSIIE-------------KLDEPHEKYRKKRSSSAKYG----SKENP	844
sp|P58069|RASA2_MOUSE EDSVATFKTIQQIKSTIE-------------KLDEPHEKYRKKRSSSAKYG----SKENP	841
:
sp|Q8MLZ5|GAP2_CAEEL VFGPGPSSGYAIPAEPKEI---------------------------------VYQKRASP	1054
sp|Q9UJF2|NGAP_HUMAN VYHLNN----PIPAMPKASIDSSLENLSTASSRSQSNSEDFKLSGPSNSSMEDFTKRSTQ	840
tr|Q0VAV5|Q0VAV5_MOUSE VYHLNN----PVPAMPKASADSSLENLSTASSRSQSNSEDFKLSGPSNSSMEDFTKRSSH	969
sp|Q22720|GAP1_CAEEL --QKS------FSVK---------------------------------------------	629
tr|A2CE77|A2CE77_DANRE ------------------------------------------------------------	800
tr|A0A8V1AL10|A0A8V1AL10_CHICK EGSHC------PPPNPRTPAA---------------------------------------	808
sp|O43374|RASL2_HUMAN ------------------------------------------------------------	803
sp|Q6PFQ7|RASL2_MOUSE ------------------------------------------------------------	802
tr|A0A8V0X2V3|A0A8V0X2V3_CHICK AAAAT-------------------------------------------------------	806
tr|A0A8M2BLQ5|A0A8M2BLQ5_DANRE ------------------------------------------------------------	816
sp|O95294|RASL1_HUMAN ------------------------------------------------------------	804
sp|Q9Z268|RASL1_MOUSE ------------------------------------------------------------	799
sp|P48423|GAP1_DROME IGDDN------YWHMMRAAGQLNQQHHQQQQH------------------------QQQQ	1040
tr|E7F916|E7F916_DANRE IGDQS------FQCYIRQQSESSTYSI---------------------------------	833
tr|A0A8V0YV99|A0A8V0YV99_CHICK IGDKS------FQTYIRQQSEISAHSI---------------------------------	870
sp|Q14644|RASA3_HUMAN IGDKS------FQNYIRQQSETSTHSI---------------------------------	834
sp|Q60790|RASA3_MOUSE IGDKS------FQNYIRQQSEISTHSI---------------------------------	834
tr|A0A8M6Z2T9|A0A8M6Z2T9_DANRE IVGKT------A------------------------------------------------	823
tr|A0A8V1A2B2|A0A8V1A2B2_CHICK IGKVS-------------------------------------------------------	820
sp|Q15283|RASA2_HUMAN IVGKA------S------------------------------------------------	850
sp|P58069|RASA2_MOUSE IVGKI------S------------------------------------------------	847
sp|Q8MLZ5|GAP2_CAEEL PPYDPDVHNYHYQPMQV--YAVPP---DCQVSPRTQATGGVNAQN--RL-----SLPR--	1100
sp|Q9UJF2|NGAP_HUMAN ---SEDFSRRHTVPDRHIPLALPRQNSTGQAQIRKVDQGGLGARAKAPP-----SLPH--	890
tr|Q0VAV5|Q0VAV5_MOUSE ---SEDFSRRHTVPDRHIPLALPRQNSTGQSQIRKLDHSGLGARAKAPP-----SLPH--	1019
sp|Q22720|GAP1_CAEEL ------------------------------------------------------------	629
tr|A2CE77|A2CE77_DANRE ------------------------------------------------------------	800
tr|A0A8V1AL10|A0A8V1AL10_CHICK -PRAPTALRGAA-----GPGALPPPA-----APRRPRPAGAA------------------	839
sp|O43374|RASL2_HUMAN ------------------------------------------------------------	803
sp|Q6PFQ7|RASL2_MOUSE ------------------------------------------------------------	802
tr|A0A8V0X2V3|A0A8V0X2V3_CHICK ------------------------------------------------------------	806
tr|A0A8M2BLQ5|A0A8M2BLQ5_DANRE ------------------------------------------------------------	816
sp|O95294|RASL1_HUMAN ------------------------------------------------------------	804
sp|Q9Z268|RASL1_MOUSE ------------------------------------------------------------	799
sp|P48423|GAP1_DROME QQQQQQQLQQ-F-----QPQPVLPQMQNVRAYPYQPATSNMNAYCLHNMQYQQQRLPFHQ	1094
tr|E7F916|E7F916_DANRE ------------------------------------------------------------	833
tr|A0A8V0YV99|A0A8V0YV99_CHICK ------------------------------------------------------------	870
sp|Q14644|RASA3_HUMAN ------------------------------------------------------------	834
sp|Q60790|RASA3_MOUSE ------------------------------------------------------------	834
tr|A0A8M6Z2T9|A0A8M6Z2T9_DANRE ------------------------------------------------------------	823
tr|A0A8V1A2B2|A0A8V1A2B2_CHICK ------------------------------------------------------------	820
sp|Q15283|RASA2_HUMAN ------------------------------------------------------------	850
sp|P58069|RASA2_MOUSE ------------------------------------------------------------	847
sp|Q8MLZ5|GAP2_CAEEL ---------------TNPR-----------------------------ASRNST------	1110
sp|Q9UJF2|NGAP_HUMAN ---------------SASLRSTGSMSVVSAALVAEPVQNGSRSRQQSSSSRESPVPKVRA	935
tr|Q0VAV5|Q0VAV5_MOUSE ---------------SASLRSTGSMSVASAALMAEPVQNGSRSRQQSSSSRESPVPKVRA	1064
sp|Q22720|GAP1_CAEEL ------------------------------------------------------------	629
tr|A2CE77|A2CE77_DANRE ------------------------------------------------------------	800
tr|A0A8V1AL10|A0A8V1AL10_CHICK ----------------------------------DVMERAGMGGQGGVGCASSVAIKVQI	865
sp|O43374|RASL2_HUMAN ------------------------------------------------------------	803
sp|Q6PFQ7|RASL2_MOUSE ------------------------------------------------------------	802
tr|A0A8V0X2V3|A0A8V0X2V3_CHICK ------------------------------------------------------------	806
tr|A0A8M2BLQ5|A0A8M2BLQ5_DANRE ------------------------------------------------------------	816
sp|O95294|RASL1_HUMAN ------------------------------------------------------------	804
sp|Q9Z268|RASL1_MOUSE ------------------------------------------------------------	799
sp|P48423|GAP1_DROME QQQQHHQQLQQQQSQFQPLRSHQLQR------HNNNLNNN-NCGNGSSSSPSSTTSSVVA	1147
tr|E7F916|E7F916_DANRE ------------------------------------------------------------	833
tr|A0A8V0YV99|A0A8V0YV99_CHICK ------------------------------------------------------------	870
sp|Q14644|RASA3_HUMAN ------------------------------------------------------------	834
sp|Q60790|RASA3_MOUSE ------------------------------------------------------------	834
tr|A0A8M6Z2T9|A0A8M6Z2T9_DANRE ------------------------------------------------------------	823
tr|A0A8V1A2B2|A0A8V1A2B2_CHICK ------------------------------------------------------------	820
sp|Q15283|RASA2_HUMAN ------------------------------------------------------------	850
sp|P58069|RASA2_MOUSE ------------------------------------------------------------	847
sp|Q8MLZ5|GAP2_CAEEL --------LL------RPSVVNVPDDWDRTSDYWRDRGEN------------NYRSQL--	1142
sp|Q9UJF2|NGAP_HUMAN IQRQQTQQVQSPVDSATMSPVERTAAWVLNNGQYEEDVEETEQNLDEAKHAEKYEQEITK	995
tr|Q0VAV5|Q0VAV5_MOUSE IQRQQTQQVQSPVDSATMSPVERTAAWVLNNGQYEEDVEETEQNQDEAKHAEKYEQEITK	1124
sp|Q22720|GAP1_CAEEL ------------------------------------------------------------	629
tr|A2CE77|A2CE77_DANRE ------------------------------------------------------------	800
tr|A0A8V1AL10|A0A8V1AL10_CHICK RPAMR-----------PESL----------------------------------------	874
sp|O43374|RASL2_HUMAN ------------------------------------------------------------	803
sp|Q6PFQ7|RASL2_MOUSE ------------------------------------------------------------	802
tr|A0A8V0X2V3|A0A8V0X2V3_CHICK ------------------------------------------------------------	806
tr|A0A8M2BLQ5|A0A8M2BLQ5_DANRE ------------------------------------------------------------	816
sp|O95294|RASL1_HUMAN ------------------------------------------------------------	804
sp|Q9Z268|RASL1_MOUSE ------------------------------------------------------------	799
sp|P48423|GAP1_DROME APPST-----------TSSSQPAPPIY---------------------------------	1163
tr|E7F916|E7F916_DANRE ------------------------------------------------------------	833
tr|A0A8V0YV99|A0A8V0YV99_CHICK ------------------------------------------------------------	870
sp|Q14644|RASA3_HUMAN ------------------------------------------------------------	834
sp|Q60790|RASA3_MOUSE ------------------------------------------------------------	834
tr|A0A8M6Z2T9|A0A8M6Z2T9_DANRE ------------------------------------------------------------	823
tr|A0A8V1A2B2|A0A8V1A2B2_CHICK ------------------------------------------------------------	820
sp|Q15283|RASA2_HUMAN ------------------------------------------------------------	850
sp|P58069|RASA2_MOUSE ------------------------------------------------------------	847
sp|Q8MLZ5|GAP2_CAEEL -ESQVESQAREI-----------------------------------------------E	1154
sp|Q9UJF2|NGAP_HUMAN LKERLRVSSRRLEEYERRLLVQEQQMQKLLLEYKARLEDSEERLRRQQEEKDSQMKSIIS	1055
tr|Q0VAV5|Q0VAV5_MOUSE LKERLRVSSRRLEEYERRLLVQEQQMQKLLLEYKARLEDSEERLRRQQEEKDSQMKSIIS	1184
sp|Q22720|GAP1_CAEEL ------------------------------------------------------------	629
tr|A2CE77|A2CE77_DANRE ------------------------------------------------------------	800
tr|A0A8V1AL10|A0A8V1AL10_CHICK ------------------------------------------------------------	874
sp|O43374|RASL2_HUMAN ------------------------------------------------------------	803
sp|Q6PFQ7|RASL2_MOUSE ------------------------------------------------------------	802
tr|A0A8V0X2V3|A0A8V0X2V3_CHICK ------------------------------------------------------------	806
tr|A0A8M2BLQ5|A0A8M2BLQ5_DANRE ------------------------------------------------------------	816
sp|O95294|RASL1_HUMAN ------------------------------------------------------------	804
sp|Q9Z268|RASL1_MOUSE ------------------------------------------------------------	799
sp|P48423|GAP1_DROME ------------------------------------------------------------	1163
tr|E7F916|E7F916_DANRE ------------------------------------------------------------	833
tr|A0A8V0YV99|A0A8V0YV99_CHICK ------------------------------------------------------------	870
sp|Q14644|RASA3_HUMAN ------------------------------------------------------------	834
sp|Q60790|RASA3_MOUSE ------------------------------------------------------------	834
tr|A0A8M6Z2T9|A0A8M6Z2T9_DANRE ------------------------------------------------------------	823
tr|A0A8V1A2B2|A0A8V1A2B2_CHICK ------------------------------------------------------------	820
sp|Q15283|RASA2_HUMAN ------------------------------------------------------------	850
sp|P58069|RASA2_MOUSE ------------------------------------------------------------	847
sp|Q8MLZ5|GAP2_CAEEL RLMRENIELKSKMMSSTKTVDSKRSDSGASEDSYDSLSSLDRPSRQSL---VVVP-----	1206
sp|Q9UJF2|NGAP_HUMAN RLMAVEEELKKDHAEMQAVIDAKQKIIDAQEKRI---VSLDSANTRLMSALTQVKERYSM	1112
tr|Q0VAV5|Q0VAV5_MOUSE RLMAVEEELKKDHAEMQAVIDAKQKIIDAQEKRI---VSLDSANTRLMSALTQVKERYSM	1241
sp|Q22720|GAP1_CAEEL ------------------------------------------------------------	629
tr|A2CE77|A2CE77_DANRE ------------------------------------------------------------	800
tr|A0A8V1AL10|A0A8V1AL10_CHICK ------------------------------------------------------------	874
sp|O43374|RASL2_HUMAN ------------------------------------------------------------	803
sp|Q6PFQ7|RASL2_MOUSE ------------------------------------------------------------	802
tr|A0A8V0X2V3|A0A8V0X2V3_CHICK ------------------------------------------------------------	806
tr|A0A8M2BLQ5|A0A8M2BLQ5_DANRE ------------------------------------------------------------	816
sp|O95294|RASL1_HUMAN ------------------------------------------------------------	804
sp|Q9Z268|RASL1_MOUSE ------------------------------------------------------------	799
sp|P48423|GAP1_DROME ------------------------------------------------------------	1163
tr|E7F916|E7F916_DANRE ------------------------------------------------------------	833
tr|A0A8V0YV99|A0A8V0YV99_CHICK ------------------------------------------------------------	870
sp|Q14644|RASA3_HUMAN ------------------------------------------------------------	834
sp|Q60790|RASA3_MOUSE ------------------------------------------------------------	834
tr|A0A8M6Z2T9|A0A8M6Z2T9_DANRE ------------------------------------------------------------	823
tr|A0A8V1A2B2|A0A8V1A2B2_CHICK ------------------------------------------------------------	820
sp|Q15283|RASA2_HUMAN ------------------------------------------------------------	850
sp|P58069|RASA2_MOUSE ------------------------------------------------------------	847
sp|Q8MLZ5|GAP2_CAEEL ---N-----------------------	1207
sp|Q9UJF2|NGAP_HUMAN QVRNGISPTNPTKLSITENGEFKNSSC	1139
tr|Q0VAV5|Q0VAV5_MOUSE QVRNGISPTNPTKLSITENGEFKNSSC	1268
sp|Q22720|GAP1_CAEEL ---------------------------	629
tr|A2CE77|A2CE77_DANRE ---------------------------	800
tr|A0A8V1AL10|A0A8V1AL10_CHICK ---------------------------	874
sp|O43374|RASL2_HUMAN ---------------------------	803
sp|Q6PFQ7|RASL2_MOUSE ---------------------------	802
tr|A0A8V0X2V3|A0A8V0X2V3_CHICK ---------------------------	806
tr|A0A8M2BLQ5|A0A8M2BLQ5_DANRE ---------------------------	816
sp|O95294|RASL1_HUMAN ---------------------------	804
sp|Q9Z268|RASL1_MOUSE ---------------------------	799
sp|P48423|GAP1_DROME ---------------------------	1163
tr|E7F916|E7F916_DANRE ---------------------------	833
tr|A0A8V0YV99|A0A8V0YV99_CHICK ---------------------------	870
sp|Q14644|RASA3_HUMAN ---------------------------	834
sp|Q60790|RASA3_MOUSE ---------------------------	834
tr|A0A8M6Z2T9|A0A8M6Z2T9_DANRE ---------------------------	823
tr|A0A8V1A2B2|A0A8V1A2B2_CHICK ---------------------------	820
sp|Q15283|RASA2_HUMAN ---------------------------	850
sp|P58069|RASA2_MOUSE ---------------------------	847
