# Supplementary material for: The RASA2/RASA3 ortholog RasGAP1 modulates obesity-linked phenotypes and is associated with leptin-analog signaling in Drosophila
Source: Front Endocrinol (Lausanne). 2026 May 20;17:1773383. doi: 10.3389/fendo.2026.1773383 (PMC13229727; doi:10.3389/fendo.2026.1773383)
Supplement: Supplementary file 1 [file DataSheet1.zip › Supp files/SuppFile2_tree.treefile]

(C. elegans GAP-2:0.9876416577,
 (H. sapiens RASAL2:0.0067486644,M. musculus Rasal2:0.0245229388)100/100:1.1043235970,
 (C. elegans GAP-1:1.9668891996,
  (((D. rerio RASA4:0.3244997979,
     (G. gallus RASA4:0.3290218734,
      (H. sapiens RASA4:0.0774538584,M. musculus Rasa4:0.0905562998)100/100:0.1724190105)95.2/92:0.0989125448)100/100:0.4590376896,
    ((G. gallus RASAL1:0.3915449999,
      (H. sapiens RASAL1:0.0437978807,M. musculus Rasal1:0.1279380804)100/100:0.2486701391)47.6/63:0.0850295760,
     D. rerio rasal1:0.2929893773)98.5/99:0.2258005206)100/100:0.9324453063,
   (D. melanogaster RasGAP1:0.8837773634,
    ((D. rerio rasa3:0.1251818381,
      (G. gallus RASA3:0.0624288698,
       (H. sapiens RASA3:0.0313137640,M. musculus Rasa3:0.0247239090)98.3/99:0.0282838033)97.1/99:0.0508161556)98.3/97:0.1277140386,
     (D. rerio rasa2:0.3110797515,
      (G. gallus RASA2:0.1230978279,
       (H. sapiens RASA2:0.0318253714,M. musculus Rasa2:0.0853394554)99.7/100:0.0640388124)97/96:0.0969872461)100/100:0.2902373849
    )100/100:0.4704441814)97.5/93:0.3967917848)15.2/47:0.2077037266)100/100:1.9804845470);
