# Supplementary material for: The RASA2/RASA3 ortholog RasGAP1 modulates obesity-linked phenotypes and is associated with leptin-analog signaling in Drosophila
Source: Front Endocrinol (Lausanne). 2026 May 20;17:1773383. doi: 10.3389/fendo.2026.1773383 (PMC13229727; doi:10.3389/fendo.2026.1773383)
Supplement: Supplementary file 2 [file DataSheet2.xlsx]

## Sheet: Sheet1
Figure-wise summary data
Fig 2B
Group	Mean	SD	n
elav-GAL4 > w¹¹¹⁸	26.17	8.60	24
w¹¹¹⁸ > RasGAP1 RNAi	22.10	15.20	31
elav-GAL4 > RasGAP1 RNAi	18.04	4.30	10
Fig 2D
Group	Mean	SD	n
elav-GAL4 > w¹¹¹⁸	14.02	12.31	55
w¹¹¹⁸ > RasGAP1 RNAi	15.84	14.79	31
elav-GAL4 > RasGAP1 RNAi	26.71	33.96	52
Fig 3A
Group	Mean	SD	n
elav-GAL4 > w¹¹¹⁸	523.96	90.91	10
w¹¹¹⁸ > RasGAP1 RNAi	571.88	101.03	10
elav-GAL4 > RasGAP1 RNAi	859.42	181.82	10
Fig 3B
Group	Mean	SD	n
elav-GAL4 > w¹¹¹⁸	20.60	5.15	10
w¹¹¹⁸ > RasGAP1 RNAi	18.10	4.11	10
elav-GAL4 > RasGAP1 RNAi	26.99	6.16	10
Fig 3C
Group	Mean	SD	n
elav-GAL4 > w¹¹¹⁸	25.09	6.26	10
w¹¹¹⁸ > RasGAP1 RNAi	33.91	5.85	10
elav-GAL4 > RasGAP1 RNAi	36.91	7.50	10
Fig 3D
Group	Mean	SD	n
elav-GAL4 > w¹¹¹⁸	68.02	13.18	10
w¹¹¹⁸ > RasGAP1 RNAi	76.82	15.65	10
elav-GAL4 > RasGAP1 RNAi	87.71	11.51	10
Fig 4A
Group	Mean	SD	n
elav-GAL4 > w¹¹¹⁸	1.02	0.24	5
elav-GAL4 > RasGAP1 RNAi	0.16	0.11	4
Fig 4B
Group	Mean	SD	n
elav-GAL4 > w¹¹¹⁸	1.01	0.18	5
elav-GAL4 > RasGAP1 RNAi	0.59	0.30	4
